# Supplementary material for: The Protein Disulfide Isomerase of Botrytis cinerea: An ER Protein Involved in Protein Folding and Redox Homeostasis Influences NADPH Oxidase Signaling Processes
Source: Front Microbiol. 2017 May 29;8:960. doi: 10.3389/fmicb.2017.00960 (PMC5447010; doi:10.3389/fmicb.2017.00960)
Supplement: Supplementary file 3 [file Table_1.XLSX]

## Sheet: Tabelle1
S1
Strain	Genotype	Description	Reference
Δbcpdi	B05.10 Δbcpdi (hph)	Deletion of bcpdi	This study
Δbcpdi-C_nat	Δbcpdi::bcpdi_native Prom_gfp in bcniaD	Complementation of Δbcpdi with bcpdi under its native promoter	This study
Δbcpdi-C	Δbcpdi::bcpdi_constitutive Prom_gfp in bcniaD	Complementation of Δbcpdi with bcpdi under the constitutive promoter (oliC)	This study
Δbcpdi-C-M1	Δbcpdi::bcpdi_with mutated phosphorylation site	Complementation of Δbcpdi by bcpdi with a mutated phosphorylation site at position 65	This study
Δbcpdi-C-M2	Δbcpdi::bcpdi_with mutated phosphorylation site	Complementation of Δbcpdi by bcpdi with a mutated phosphorylation site at position 208	This study
Δbcpdi-C-M1/2	Δbcpdi::bcpdi_with mutated phosphorylation sites	Complementation of Δbcpdi by bcpdi with mutated phosphorylation sites at position 65 and 208	This study
Δbcpdi-C-DA_M1	Δbcpdi::bcpdi_with mimicked phosphorylation form of M1 (T65E)	Complementation of Δbcpdi by bcpdi with dominant active form of the first phosphorylation site (position 65)	This study
Δbcpdi-CIL_DP_roGFP2 = phospho mimic	Δbcpdi::bcpdi (DP_M1)_roGFP2	In loco complementation of Δbcpdi by a version of bcpdi mimicking the phosphorylated state at position 65_coupled to roGFP2	This study
Δbcpdi-CIL_DD_roGFP2 = phospho null	Δbcpdi::bcpdi (DD_M1)_roGFP2	In loco complementation of Δbcpdi by a version mimicking the dephosphorylated state of bcpdi at position 65_coupled to roGFP2	This study
Δbcpdi:Grx1_roGFP2	ΔbcnoxA:Grx1_roGFP2 (nat/hph)	Cytosolic roGFP2, integrated in Δbcpdi	This study
Δbcpdi:mito_roGFP2	ΔbcnoxA:mito_roGFP2 (nat/hph)	roGFP2 targeted to the intermembrane space of mitochondria, integrated in Δbcpdi	This study
Δbcpdi:roGFP2_HDEL	ΔbcnoxA:roGFP2_HDEL(nat/hph)	roGFP2 targeted to the ER, integrated in Δbcpdi	This study
B05.10 + mCH_bcnoxA + bcpdi_gfp	B05.10, bcnoxA_mCH (hph), bcpdi_gfp (nat1)	Co-IP strain with overexpression of bcpdi and bcnoxA in wild type background	This study
B05.10 + bcpdi_gfp	B05.10, bcpdi_gfp (nat1)	Co-IP strain with overexpression of bcpdi	This study
ΔbcnoxA::bcnoxA_mcherry	ΔbcnoxA:: bcnoxA_mCH (hph)	Deletion of bcnoxA complemented with a bcnoxA_mcherry fusion construct	Siegmund et al., 2015
