# Supplementary material for: The Protein Disulfide Isomerase of Botrytis cinerea: An ER Protein Involved in Protein Folding and Redox Homeostasis Influences NADPH Oxidase Signaling Processes
Source: Front Microbiol. 2017 May 29;8:960. doi: 10.3389/fmicb.2017.00960 (PMC5447010; doi:10.3389/fmicb.2017.00960)
Supplement: Supplementary file 4 [file Table_2.XLSX]

## Sheet: Tabelle1
S2
Nr.	Primer	Sequence 5'--> 3'	Purpose
1	PDI 5F	GTAACGCCAGGGTTTTCCCAGTCACGACGCAAGGCATACTTGAACTCGAGCC	PDI Deletion
2	PDI 5R	ATCCACTTAACGTTACTGAAATCTCCAACGCCTGCAGTGTCAATGCGTTAG	PDI Deletion
3	PDI 3F	CTCCTTCAATATCATCTTCTGTCTCCGACCATGTACCTGTAGCTTAATCGC	PDI Deletion
4	PDI 3R	GCGGATAACAATTTCACACAGGAAACAGCGGACATATGTGTGAACTCTCTG	PDI Deletion
5	PDI_pPR3N_F	ATTAACAAGGCCATTACGGCCATGGTTCTCTTAAAAAGTCTCGTG	PDI Interaction Prey
6	PDI_pPR3N_R	AACTGATTGGCCGAGGCGGCCCTACAATTCAGACTTTCCGGTCGC	PDI Interaction Prey
7	Nox5	ATTAACAAGGCCATTACGGCCCAACATGCGTTATCTACAATGTGTTGC	PDI Interaction Bait
8	Nox6	AACTGATTGGCCGAGGCGGCCCAACTCGTCATGATCCTCAGTAGC	PDI Interaction Bait
9	Nox7	CCATCACATCACAATCGATCCAAATGCGTTATCTACAATGTGTTGC	PDI Complementation
10	Nox107	TACTTACCTCACCCTTGGAAACCATCAACTCGTCATGATCCTCAGTAGC	PDI Complementation
11	Nox27	GGCAATCTTCTTCTCCTTCAATGCTGTAGCAGCTTCTTCATACTCAGG	PDI mut 1 rev
12	Nox28	CCTGAGTATGAAGAAGCTGCTACAGCATTGAAGGAGAAGAAGATTGCC	PDI mut 1 for
13	Nox30	GATGAGGGCAAAGCTATCGCCCCAGATGCTTTCGACGCCGAGG	PDI mut 2 for
14	Nox31	CCTCGGCGTCGAAAGCATCTGGGGCGATAGCTTTGCCCTCATC	PDI mut 2 rev
15	Nox9	GCCCAAAAAATGCTCCTTCAATATCCTCAGAATGCCCGAGTCATATCC	PDI Complementation native promotor
16	hph for	GTCGGAGACAGAAGATGATATTGAAGGAGC	hph cassette
17	hph rev	GTTGGAGATTTCAGTAACGTTAAGTGGAT	hph cassette
18	BcniaD-HIbF/hi5F	CGCATATCAGCATATCGAGATGTCC	dia PCR niaD
19	BcniaD-HIaR/hi3R	GAGTACCCATCCGATGGAGTTGTTG	dia PCR niaD
20	BcniaD-WT-F	GCCACAGACTCCGCCAGATTCTAATG	dia PCR niaD
21	BcniaD-WT-R	CAACCATTTCACGCTGCGACCACC	dia PCR niaD
22	BcniiA-hi5F	GCGGGGTATGGCAGCATGAGTG	dia PCR niiA
23	BcniiA-hi3R	CTTATAGCAAGCGCGATGTGTATC	dia PCR niiA
24	BcniiA-WT-F	GGTTGAGGTGGTGGAAGATTTG	dia PCR niiA
25	BcniiA-WT-R	CGACCACCAAGCCTCCAGCATC	dia PCR niiA
26	PDI Diagn. 3´	CTCATCGCATCGCATTTCGG	dia PCR PDI
27	PDI Diagn. 5´	CTCGTAATCTATTGAACATCC	dia PCR PDI
28	Nox127	GGCCAAGGCAATCTTCTTCTCCTTCAACTCTGTAGCAGCTTCTTC	PDI complementation with DA form
29	Nox128	GAAGAAGCTGCTACAGAGTTGAAGGAGAAGAAGATTGCCTTGGCC	PDI complementation with DA form
32	Nox185	GCAAAGTAGGAATGACATCAGATATTCACAACTCGTCATGATCCTCAG	in loco complementation PDI
33	Nox186	CTGAGGATCATGACGAGTTGTGAATATCTGATGTCATTCCTACTTTGC	in loco complementation PDI
34	Nox187	CATGAGCATGCCCTGCCCCTGAAGACAGCCAATTGAAACGTTCTGACC	in loco complementation PDI
35	Nox188	GGTCAGAACGTTTCAATTGGCTGTCTTCAGGGGCAGGGCATGCTCATG	in loco complementation PDI
36	Nox189	GGGAATGCGGCTCCACAGCTGCAGATATTGAAGGAGCATTTTTTGGGC	in loco complementation PDI
37	Nox190	GCCCAAAAAATGCTCCTTCAATATCTGCAGCTGTGGAGCCGCATTCCC	in loco complementation PDI
38	Nox191	GCGATTAAGCTACAGGTACATGATCTTGTTGGGGGGAAGGGGTTGTC	in loco complementation PDI
39	Nox192	GACAACCCCTTCCCCCCAACAAGATCATGTACCTGTAGCTTAATCGC	in loco complementation PDI
40	Nox284	CACCAGCTGAATCTGTTGCCGAATC	Northern (Hac1)
41	Nox285	GGGGTACTCATCCAATGCCCTTG	Northern (Hac1)
42	Nox286	GATCTTCCCTCTTTGTAGGGTTGTCTG	Northern (BiP/Kar2)
43	Nox287	CAGTGGCTTCCTTGACGGCATC	Northern (BiP/Kar2)
